# Supplementary material for: A marvelous new glassfrog (Centrolenidae, Hyalinobatrachium) from Amazonian Ecuador
Source: Zookeys. 2017 May 12;(673):1–20. doi: 10.3897/zookeys.673.12108 (PMC5523194; doi:10.3897/zookeys.673.12108)
Supplement: XML Treatment for Hyalinobatrachium yaku [file zookeys.673.12108-treatment1.xml]

<!DOCTYPE tp:taxon-treatment
  PUBLIC "-//TaxonX//DTD Taxonomic Treatment Publishing DTD v0 20100105//EN" "tax-treatment-NSO.dtd">
<tp:taxon-treatment xmlns:tp="http://www.plazi.org/taxpub"><tp:treatment-meta><kwd-group><label>Taxon classification</label><kwd><named-content xmlns:xlink="http://www.w3.org/1999/xlink" content-type="kingdom">Animalia</named-content></kwd><kwd><named-content xmlns:xlink="http://www.w3.org/1999/xlink" content-type="order">Anura</named-content></kwd><kwd><named-content xmlns:xlink="http://www.w3.org/1999/xlink" content-type="family">Centrolenidae</named-content></kwd></kwd-group><mixed-citation publication-type="journal"><person-group><name><surname>Guayasamin</surname><given-names>Juan M.</given-names></name><name><surname>Cisneros-Heredia</surname><given-names>Diego F.</given-names></name><name><surname>Maynard</surname><given-names>Ross J.</given-names></name><name><surname>Lynch</surname><given-names>Ryan L.</given-names></name><name><surname>Culebras</surname><given-names>Jaime</given-names></name><name><surname>Hamilton</surname><given-names>Paul S.</given-names></name></person-group><article-title>A marvelous new glassfrog (<tp:taxon-name><tp:taxon-name-part taxon-name-part-type="family">Centrolenidae</tp:taxon-name-part></tp:taxon-name>, <tp:taxon-name><tp:taxon-name-part taxon-name-part-type="genus" reg="Hyalinobatrachium">Hyalinobatrachium</tp:taxon-name-part></tp:taxon-name>) from Amazonian Ecuador</article-title><source>Zookeys</source><day>12</day><month>5</month><year>2017</year><volume>2017</volume><issue>673</issue><fpage>1</fpage><lpage>20</lpage><pub-id pub-id-type="doi">10.3897/zookeys.673.12108</pub-id></mixed-citation></tp:treatment-meta><tp:nomenclature><tp:taxon-name>
              <tp:taxon-name-part taxon-name-part-type="genus" reg="Hyalinobatrachium">Hyalinobatrachium</tp:taxon-name-part>
              <tp:taxon-name-part taxon-name-part-type="species" reg="yaku">yaku</tp:taxon-name-part>
              <object-id xmlns:xlink="http://www.w3.org/1999/xlink" content-type="zoobank" xlink:type="simple">http://zoobank.org/93A045E0-130D-4217-B20F-60CB55510B06</object-id>
            </tp:taxon-name><tp:taxon-status xmlns:xlink="http://www.w3.org/1999/xlink" xlink:type="simple">sp. n.</tp:taxon-status></tp:nomenclature><tp:treatment-sec sec-type="Holotype" id="SECID0EBPAC"><title>Holotype.</title><p>
              <abbrev xmlns:xlink="http://www.w3.org/1999/xlink" content-type="institution" xlink:title="Museo de Zoología, Universidad Tecnológica Indoamérica, Quito, Ecuador" id="ABBRID0EHPAC" xlink:type="simple">MZUTI</abbrev> 5001 (Fig. <xref ref-type="fig" rid="F1">1</xref>), adult male collected from a stream affluent of the Kallana river (<named-content xmlns:xlink="http://www.w3.org/1999/xlink" content-type="dwc:verbatimCoordinates" xlink:type="simple"><named-content content-type="geo-json" specific-use="{&#34;type&#34;:&#34;Point&#34;,&#34;coordinates&#34;:[-77.278400,-1.469600]}" id="NCID0ETPAC" xlink:type="simple">1.4696°S, 77.2784°W</named-content></named-content>, 325 m), nearby the Kichwa community of Kallana, province of Pastaza, Ecuador, collected by JC and Carlos Morochz on 15 April 2016.</p><fig id="F1" position="float" orientation="portrait"><label>Figure 1.</label><caption><p>
                  <italic><tp:taxon-name><tp:taxon-name-part taxon-name-part-type="genus" reg="Hyalinobatrachium">Hyalinobatrachium</tp:taxon-name-part> <tp:taxon-name-part taxon-name-part-type="species" reg="yaku">yaku</tp:taxon-name-part></tp:taxon-name></italic> sp. n. in life. Top row: adult male, <abbrev xmlns:xlink="http://www.w3.org/1999/xlink" content-type="institution" xlink:title="Museo de Zoología, Universidad Tecnológica Indoamérica, Quito, Ecuador" id="ABBRID0EMAAE" xlink:type="simple">MZUTI</abbrev> 5001, holotype, in dorsal and ventral view. Bottom row: adult male, paratype, <named-content xmlns:xlink="http://www.w3.org/1999/xlink" content-type="dwc:institutional_code" xlink:type="simple">QCAZ</named-content> 55628.</p></caption><graphic xmlns:xlink="http://www.w3.org/1999/xlink" xlink:href="zookeys-673-001-g001.jpg" position="float" orientation="portrait" xlink:type="simple" id="oo_135327.jpg"/></fig></tp:treatment-sec><tp:treatment-sec sec-type="Paratopotype" id="SECID0E2AAE"><title>Paratopotype.</title><p>
              <abbrev xmlns:xlink="http://www.w3.org/1999/xlink" content-type="institution" xlink:title="Museo de Zoología, Universidad Tecnológica Indoamérica, Quito, Ecuador" id="ABBRID0EBBAE" xlink:type="simple">MZUTI</abbrev> 5002, adult male, same locality and collection data as holotype.</p></tp:treatment-sec><tp:treatment-sec sec-type="Paratypes" id="SECID0EGBAE"><title>Paratypes.</title><p>
              <named-content xmlns:xlink="http://www.w3.org/1999/xlink" content-type="dwc:institutional_code" xlink:type="simple">QCAZ</named-content> 55628 (Fig. <xref ref-type="fig" rid="F1">1</xref>), adult male, <named-content xmlns:xlink="http://www.w3.org/1999/xlink" content-type="dwc:institutional_code" xlink:type="simple">QCAZ</named-content> 53352, immature male, and <named-content xmlns:xlink="http://www.w3.org/1999/xlink" content-type="dwc:institutional_code" xlink:type="simple">QCAZ</named-content> 53354, 56664, juveniles, all from Timburi-Cocha Research Station (<named-content xmlns:xlink="http://www.w3.org/1999/xlink" content-type="dwc:verbatimCoordinates" xlink:type="simple"><named-content content-type="geo-json" specific-use="{&#34;type&#34;:&#34;Point&#34;,&#34;coordinates&#34;:[-77.282900,-0.480000]}" id="NCID0ECCAE" xlink:type="simple">0.4800°S, 77.2829°W</named-content></named-content>, 300 m) near San José de Payamino, province of Orellana, Ecuador, collected by RJM, PSH, and RLL on June 2012. <named-content xmlns:xlink="http://www.w3.org/1999/xlink" content-type="dwc:institutional_code" xlink:type="simple">ZSFQ</named-content> 02322, adult female from Ahuano (<named-content xmlns:xlink="http://www.w3.org/1999/xlink" content-type="dwc:verbatimCoordinates" xlink:type="simple"><named-content content-type="geo-json" specific-use="{&#34;type&#34;:&#34;Point&#34;,&#34;coordinates&#34;:[-77.526500,-1.063200]}" id="NCID0EPCAE" xlink:type="simple">1.0632°S, 77.5265°W</named-content></named-content>, 360 m), province of Napo, Ecuador, collected by DFCH and Jean-Marc Touzet on 5 April 1998.</p></tp:treatment-sec><tp:treatment-sec sec-type="Generic placement" id="SECID0EUCAE"><title>Generic placement.</title><p>The new species is placed in the genus <italic><tp:taxon-name><tp:taxon-name-part taxon-name-part-type="genus" reg="Hyalinobatrachium">Hyalinobatrachium</tp:taxon-name-part></tp:taxon-name></italic> (Ruiz-Carranza &amp; Lynch, 1991, as modified by <xref ref-type="bibr" rid="B19">Guayasamin et al. 2009</xref>) on the basis of morphological and molecular data. The main diagnostic phenotypic traits of <italic><tp:taxon-name><tp:taxon-name-part taxon-name-part-type="genus" reg="Hyalinobatrachium">Hyalinobatrachium</tp:taxon-name-part></tp:taxon-name></italic> are: (1) ventral parietal peritoneum completely transparent; (2) digestive tract and bulbous liver covered by iridophores; (3) humeral spines absent; (4) white bones in life; and (5) males call from the undersides of leaves. All the aforementioned characteristics are shared by the new species. Additionally, analyses of three mitochondrial genes place the new species as a close relative of other <italic><tp:taxon-name><tp:taxon-name-part taxon-name-part-type="genus" reg="Hyalinobatrachium">Hyalinobatrachium</tp:taxon-name-part></tp:taxon-name></italic> species (Fig. <xref ref-type="fig" rid="F2">2</xref>); thus, generic placement in <italic><tp:taxon-name><tp:taxon-name-part taxon-name-part-type="genus" reg="Hyalinobatrachium">Hyalinobatrachium</tp:taxon-name-part></tp:taxon-name></italic> is unambiguous.</p><fig id="F2" position="float" orientation="portrait"><label>Figure 2.</label><caption><p>Phylogenetic relationships of <italic><tp:taxon-name><tp:taxon-name-part taxon-name-part-type="genus" reg="Hyalinobatrachium">Hyalinobatrachium</tp:taxon-name-part></tp:taxon-name></italic> inferred from combined mitochondrial genes (12S, 16S, ND1) under ML criterion. All sequences were downloaded from GenBank, except for those of the new species (Genbank codes: MF002063–68). Genbank codes cited next to species names are in the following order: 12S, 16S, ND1. Associated locality data is available at Genbank, as well as in <xref ref-type="bibr" rid="B18">Guayasamin et al. (2008)</xref>, <xref ref-type="bibr" rid="B6">Castroviejo-Fisher et al. (2014)</xref>, and <xref ref-type="bibr" rid="B35">Twomey et al. (2014)</xref>.</p></caption><graphic xmlns:xlink="http://www.w3.org/1999/xlink" xlink:href="zookeys-673-001-g002.jpg" position="float" orientation="portrait" xlink:type="simple" id="oo_135328.jpg"/></fig></tp:treatment-sec><tp:treatment-sec sec-type="diagnosis" id="SECID0E5EAE"><title>Diagnosis.</title><p>The following combination of characters can distinguish <italic><tp:taxon-name><tp:taxon-name-part taxon-name-part-type="genus" reg="Hyalinobatrachium">Hyalinobatrachium</tp:taxon-name-part> <tp:taxon-name-part taxon-name-part-type="species" reg="yaku">yaku</tp:taxon-name-part></tp:taxon-name></italic> from other glassfrogs: (1) dentigerous process of the vomer lacking teeth; (2) snout truncate in dorsal and lateral views; (3) lower half of tympanic annulus visible; tympanic membrane clearly differentiated and with coloration similar to that of surrounding skin; (4) dorsal skin shagreen; (5) ventral skin areolate; cloacal area glandular, with one tubercular slightly enameled patch on each side of the cloaca, paired round tubercles below vent absent; (6) parietal peritoneum, pericardium, kidneys and urinary bladder transparent (lacking iridophores); hepatic, gastrointestinal, and testicular peritonea covered by iridophores; (7) liver bulbous; (8) humeral spines absent; (9) basal webbing between Fingers I and II, moderate webbing between external fingers; hand webbing formula: I 2 — 2 II 0<sup>+</sup> — 3<sup>+</sup> III 2- — (1–2-) IV; (10) foot webbing moderate; webbing formula: I (1–1<sup>+</sup>) — (2–2-) II (0<sup>+</sup>–1) — (2<sup>+</sup>–2<sup>1/3</sup>) III 1 — 2<sup>1/3</sup> IV 2<sup>1/3</sup> — (1–1<sup>1/3</sup>) V; (11) fingers and toes with thin lateral fringes; ulnar and tarsal folds present, but low and difficult to distinguish, with thin layer of iridophores <!--PageBreak-->that extends to ventrolateral edge of Finger IV and Toe V; (12) nuptial excrescence present as a small pad on Finger I (Type V), prepollex not enlarged; prepollical spine not projecting (spine not exposed); (13) when appressed, finger I longer than II; (14) diameter of eye 2.1 times wider than disc on Finger III; (15) coloration in life: dorsal surfaces apple green to yellowish green with small yellow spots and minute gray to black melanophores; posterior head and anterior half of the body with few small, well-defined dark green spots placed middorsally; bones white; (16) coloration in preservative: dorsal surfaces pale cream with minute lavender to black melanophores; (17) iris coloration in life: silver to yellow, with minute dark spots that are concentrated around pupil, giving impression of a diffuse ring; (18) melanophores present on Finger IV and Toes IV–V, absent on other fingers and toes; in life, hands and feet are cream with a light green hue, with tips of fingers and toes being yellowish green; (19) males call from the undersides of leaves; advertisement call consisting of a single tonal note; call duration note 0.27–0.4 s, dominant frequency 5219–5330 Hz, with no frequency modulation; (20) males attend egg clutches located on the underside of leaves overhanging streams, clutch size unknown; (21) SVL in adult males 20.8–22.3 mm (<italic>n</italic> = 3), in adult female 21.1 mm (<italic>n</italic> = 1); (22) enameled glands absent from sides of head.</p></tp:treatment-sec><tp:treatment-sec sec-type="comparisons" id="SECID0EKGAE"><title>Comparisons with similar species.</title><p>Many species of <italic><tp:taxon-name><tp:taxon-name-part taxon-name-part-type="genus" reg="Hyalinobatrachium">Hyalinobatrachium</tp:taxon-name-part></tp:taxon-name></italic> are difficult to diagnose using only morphological or chromatic characters (<xref ref-type="bibr" rid="B3">Castroviejo-Fisher et al. 2009</xref>; 2011); however the new species is diagnosable in life due to the presence of two unusual coloration traits: (i) the presence of middorsal dark green spots on the anterior half of the body (Fig. <xref ref-type="fig" rid="F1">1</xref>), and (ii) a completely exposed heart (parietal peritoneum and pericardium transparent). Only two other glassfrog species share, to some degree, these traits, the Central American <italic><tp:taxon-name><tp:taxon-name-part taxon-name-part-type="genus" reg="Hyalinobatrachium">H.</tp:taxon-name-part> <tp:taxon-name-part taxon-name-part-type="species" reg="talamancae">talamancae</tp:taxon-name-part></tp:taxon-name></italic> and <italic><tp:taxon-name><tp:taxon-name-part taxon-name-part-type="genus" reg="Hyalinobatrachium">H.</tp:taxon-name-part> <tp:taxon-name-part taxon-name-part-type="species" reg="vireovittatum">vireovittatum</tp:taxon-name-part></tp:taxon-name></italic>. However, phylogenetically, the new species is not closely related to <italic><tp:taxon-name><tp:taxon-name-part taxon-name-part-type="genus" reg="Hyalinobatrachium">H.</tp:taxon-name-part> <tp:taxon-name-part taxon-name-part-type="species" reg="talamancae">talamancae</tp:taxon-name-part></tp:taxon-name></italic> nor <italic><tp:taxon-name><tp:taxon-name-part taxon-name-part-type="genus" reg="Hyalinobatrachium">H.</tp:taxon-name-part> <tp:taxon-name-part taxon-name-part-type="species" reg="vireovittatum">vireovittatum</tp:taxon-name-part></tp:taxon-name></italic>. Also, the new species is easily distinguished by having a row of dark green middorsal spots (continuous middorsal line in <italic><tp:taxon-name><tp:taxon-name-part taxon-name-part-type="genus" reg="Hyalinobatrachium">H.</tp:taxon-name-part> <tp:taxon-name-part taxon-name-part-type="species" reg="talamancae">talamancae</tp:taxon-name-part></tp:taxon-name></italic> and <italic><tp:taxon-name><tp:taxon-name-part taxon-name-part-type="genus" reg="Hyalinobatrachium">H.</tp:taxon-name-part> <tp:taxon-name-part taxon-name-part-type="species" reg="vireovittatum">vireovittatum</tp:taxon-name-part></tp:taxon-name></italic>). Furthermore, they have a very disjunct distribution (<italic><tp:taxon-name><tp:taxon-name-part taxon-name-part-type="genus" reg="Hyalinobatrachium">H.</tp:taxon-name-part> <tp:taxon-name-part taxon-name-part-type="species" reg="talamancae">talamancae</tp:taxon-name-part></tp:taxon-name></italic> and <italic><tp:taxon-name><tp:taxon-name-part taxon-name-part-type="genus" reg="Hyalinobatrachium">H.</tp:taxon-name-part> <tp:taxon-name-part taxon-name-part-type="species" reg="vireovittatum">vireovittatum</tp:taxon-name-part></tp:taxon-name></italic> are found in Central America, whereas <italic><tp:taxon-name><tp:taxon-name-part taxon-name-part-type="genus" reg="Hyalinobatrachium">H.</tp:taxon-name-part> <tp:taxon-name-part taxon-name-part-type="species" reg="yaku">yaku</tp:taxon-name-part></tp:taxon-name></italic> inhabits the Amazonian lowlands). No Amazonian glassfrog has a dorsal pattern similar to the new species. <italic><tp:taxon-name><tp:taxon-name-part taxon-name-part-type="genus" reg="Hyalinobatrachium">Hyalinobatrachium</tp:taxon-name-part> <tp:taxon-name-part taxon-name-part-type="species" reg="munozorum">munozorum</tp:taxon-name-part></tp:taxon-name></italic> and <italic><tp:taxon-name><tp:taxon-name-part taxon-name-part-type="genus" reg="Hyalinobatrachium">H.</tp:taxon-name-part> <tp:taxon-name-part taxon-name-part-type="species" reg="ruedai">ruedai</tp:taxon-name-part></tp:taxon-name></italic> are sympatric with <italic><tp:taxon-name><tp:taxon-name-part taxon-name-part-type="genus" reg="Hyalinobatrachium">H.</tp:taxon-name-part> <tp:taxon-name-part taxon-name-part-type="species" reg="yaku">yaku</tp:taxon-name-part></tp:taxon-name></italic>, but they are distinguished by having white or mostly white pericardium (transparent in <italic><tp:taxon-name><tp:taxon-name-part taxon-name-part-type="genus" reg="Hyalinobatrachium">H.</tp:taxon-name-part> <tp:taxon-name-part taxon-name-part-type="species" reg="yaku">yaku</tp:taxon-name-part></tp:taxon-name></italic>), dorsal melanophores as punctuations of different sizes (uniform-sized in <italic><tp:taxon-name><tp:taxon-name-part taxon-name-part-type="genus" reg="Hyalinobatrachium">H.</tp:taxon-name-part> <tp:taxon-name-part taxon-name-part-type="species" reg="yaku">yaku</tp:taxon-name-part></tp:taxon-name></italic>), snout rounded in lateral view (truncate in <italic><tp:taxon-name><tp:taxon-name-part taxon-name-part-type="genus" reg="Hyalinobatrachium">H.</tp:taxon-name-part> <tp:taxon-name-part taxon-name-part-type="species" reg="yaku">yaku</tp:taxon-name-part></tp:taxon-name></italic>) and by lacking the row of dark green middorsal spots of <italic><tp:taxon-name><tp:taxon-name-part taxon-name-part-type="genus" reg="Hyalinobatrachium">H.</tp:taxon-name-part> <tp:taxon-name-part taxon-name-part-type="species" reg="yaku">yaku</tp:taxon-name-part></tp:taxon-name></italic>. <italic><tp:taxon-name><tp:taxon-name-part taxon-name-part-type="genus" reg="Hyalinobatrachium">Hyalinobatrachium</tp:taxon-name-part> <tp:taxon-name-part taxon-name-part-type="species" reg="anachoretus">anachoretus</tp:taxon-name-part></tp:taxon-name></italic> is morphologically similar to <italic><tp:taxon-name><tp:taxon-name-part taxon-name-part-type="genus" reg="Hyalinobatrachium">H.</tp:taxon-name-part> <tp:taxon-name-part taxon-name-part-type="species" reg="yaku">yaku</tp:taxon-name-part></tp:taxon-name></italic> but differs by lacking the midddorsal dark green spots, and by its call with a lower dominant frequency (4670–4800 Hz versus 5219.3–5329.6 in <italic><tp:taxon-name><tp:taxon-name-part taxon-name-part-type="genus" reg="Hyalinobatrachium">H.</tp:taxon-name-part> <tp:taxon-name-part taxon-name-part-type="species" reg="yaku">yaku</tp:taxon-name-part></tp:taxon-name></italic>). The most closely related species to <italic><tp:taxon-name><tp:taxon-name-part taxon-name-part-type="genus" reg="Hyalinobatrachium">H.</tp:taxon-name-part> <tp:taxon-name-part taxon-name-part-type="species" reg="yaku">yaku</tp:taxon-name-part></tp:taxon-name></italic> is <italic><tp:taxon-name><tp:taxon-name-part taxon-name-part-type="genus" reg="Hyalinobatrachium">H.</tp:taxon-name-part> <tp:taxon-name-part taxon-name-part-type="species" reg="pellucidum">pellucidum</tp:taxon-name-part></tp:taxon-name></italic> (Fig. <xref ref-type="fig" rid="F3">3</xref>); the two species differ by their call (Table <xref ref-type="table" rid="T1">1</xref>) and dorsal color pattern (middorsal dark green spots present in <italic><tp:taxon-name><tp:taxon-name-part taxon-name-part-type="genus" reg="Hyalinobatrachium">H.</tp:taxon-name-part> <tp:taxon-name-part taxon-name-part-type="species" reg="yaku">yaku</tp:taxon-name-part></tp:taxon-name></italic> and absent in <italic><tp:taxon-name><tp:taxon-name-part taxon-name-part-type="genus" reg="Hyalinobatrachium">H.</tp:taxon-name-part> <tp:taxon-name-part taxon-name-part-type="species" reg="pellucidum">pellucidum</tp:taxon-name-part></tp:taxon-name></italic>; Figs <xref ref-type="fig" rid="F1">1</xref>, <xref ref-type="fig" rid="F3">3</xref>).</p><fig id="F3" position="float" orientation="portrait"><label>Figure 3.</label><caption><p>
                  <italic><tp:taxon-name><tp:taxon-name-part taxon-name-part-type="genus" reg="Hyalinobatrachium">Hyalinobatrachium</tp:taxon-name-part> <tp:taxon-name-part taxon-name-part-type="species" reg="pellucidum">pellucidum</tp:taxon-name-part></tp:taxon-name></italic> in life. Left and center: <named-content xmlns:xlink="http://www.w3.org/1999/xlink" content-type="dwc:institutional_code" xlink:type="simple">QCAZ</named-content> 4200. Right: <named-content xmlns:xlink="http://www.w3.org/1999/xlink" content-type="dwc:institutional_code" xlink:type="simple">QCAZ</named-content> 41648. Photos by L. A. Coloma.</p></caption><graphic xmlns:xlink="http://www.w3.org/1999/xlink" xlink:href="zookeys-673-001-g003.jpg" position="float" orientation="portrait" xlink:type="simple" id="oo_135329.jpg"/></fig><table-wrap id="T1" position="float" orientation="portrait"><label>Table 1.</label><caption><p>Comparison of relevant variables of the advertisement call of <italic><tp:taxon-name><tp:taxon-name-part taxon-name-part-type="genus" reg="Hyalinobatrachium">Hyalinobatrachium</tp:taxon-name-part> <tp:taxon-name-part taxon-name-part-type="species" reg="yaku">yaku</tp:taxon-name-part></tp:taxon-name></italic> sp. n. and two populations of <italic><tp:taxon-name><tp:taxon-name-part taxon-name-part-type="genus" reg="Hyalinobatrachium">H.</tp:taxon-name-part> <tp:taxon-name-part taxon-name-part-type="species" reg="pellucidum">pellucidum</tp:taxon-name-part></tp:taxon-name></italic>. Time is in seconds and frequency in Hertz.</p></caption><table id="TID0EVPAC" rules="all"><tbody><tr><th rowspan="1" colspan="1">Species, museum number, source</th><th rowspan="1" colspan="1">Number of individuals/Numbers of calls</th><th rowspan="1" colspan="1">Call structure</th><th rowspan="1" colspan="1"># notes</th><th rowspan="1" colspan="1">Call duration (s)</th><th rowspan="1" colspan="1">Dominant frequency (hz)</th><th rowspan="1" colspan="1">Lower frequency (hz)</th><th rowspan="1" colspan="1">Upper frequency (hz)</th><th rowspan="1" colspan="1">Other frequencies (hz)</th></tr><tr><td rowspan="1" colspan="1">
                      <italic><tp:taxon-name><tp:taxon-name-part taxon-name-part-type="genus" reg="Hyalinobatrachium">H.</tp:taxon-name-part> <tp:taxon-name-part taxon-name-part-type="species" reg="yaku">yaku</tp:taxon-name-part></tp:taxon-name></italic>, ﻿<abbrev xmlns:xlink="http://www.w3.org/1999/xlink" content-type="institution" xlink:title="Museo de Zoología, Universidad Tecnológica Indoamérica, Quito, Ecuador" id="ABBRID0E4SAE" xlink:type="simple">MZUTI</abbrev> 5001, this study</td><td rowspan="1" colspan="1">1/10</td><td rowspan="1" colspan="1">Tonal</td><td rowspan="1" colspan="1">1</td><td rowspan="1" colspan="1">0.27–0.4 (0.3 ± 0.03)</td><td rowspan="1" colspan="1">5219.3–5329.6 (5283.8 ± 35.0)</td><td rowspan="1" colspan="1">5207.3–5314.8 (5264.6 ± 34.6)</td><td rowspan="1" colspan="1">5236.5–5340.5 (5299.1 ± 34.1)</td><td rowspan="1" colspan="1">No</td></tr><tr><td rowspan="1" colspan="1">
                      <italic><tp:taxon-name><tp:taxon-name-part taxon-name-part-type="genus" reg="Hyalinobatrachium">H.</tp:taxon-name-part> <tp:taxon-name-part taxon-name-part-type="species" reg="pellucidum">pellucidum</tp:taxon-name-part></tp:taxon-name></italic>, <abbrev xmlns:xlink="http://www.w3.org/1999/xlink" content-type="institution" xlink:title="Museo de Historia Natural Gustavo Orcés, Escuela Politécnica Nacional, Quito, Ecuador" id="ABBRID0EKUAE" xlink:type="simple">MEPN</abbrev> 14706, this study</td><td rowspan="1" colspan="1">1/6</td><td rowspan="1" colspan="1">Tonal</td><td rowspan="1" colspan="1">1</td><td rowspan="1" colspan="1">0.17–0.21 (0.18 ± 0.02)</td><td rowspan="1" colspan="1">5549.9–5667.9 (5608.4 ± 42.8)</td><td rowspan="1" colspan="1">5484.3–5575.1 (5539.4 ± 40.2)</td><td rowspan="1" colspan="1">5607.5–5691.1 (5649.5 ± 29.0)</td><td rowspan="1" colspan="1">11148.7–11303.3 (11218.9 ± 60.2)</td></tr><tr><td rowspan="1" colspan="1">
                      <italic><tp:taxon-name><tp:taxon-name-part taxon-name-part-type="genus" reg="Hyalinobatrachium">H.</tp:taxon-name-part> <tp:taxon-name-part taxon-name-part-type="species" reg="pellucidum">pellucidum</tp:taxon-name-part></tp:taxon-name></italic>, ﻿MNCN 45393, uncollected individual, <xref ref-type="bibr" rid="B36">Wen et al. (2012)</xref></td><td rowspan="1" colspan="1"/><td rowspan="1" colspan="1">Tonal</td><td rowspan="1" colspan="1">1</td><td rowspan="1" colspan="1">0.12–0.18 (0.15 ± 0.01)</td><td rowspan="1" colspan="1">4863.54–5408.68 Hz (5038.82 ± 190.15)</td><td rowspan="1" colspan="1">4533.0–5144.0 (4757.90 ± 191.24)</td><td rowspan="1" colspan="1">5112.0–5623.0 Hz (5284.48 ± 156.85)</td><td rowspan="1" colspan="1">No</td></tr></tbody></table></table-wrap></tp:treatment-sec><tp:treatment-sec sec-type="description" id="SECID0ESWAE"><title>Description of the holotype.</title><p>Adult male (<abbrev xmlns:xlink="http://www.w3.org/1999/xlink" content-type="institution" xlink:title="Museo de Zoología, Universidad Tecnológica Indoamérica, Quito, Ecuador" id="ABBRID0EYWAE" xlink:type="simple">MZUTI</abbrev> 5001) with SVL 20.8 mm. Head just wider than body; head width 37% of SVL; head width 1.07 times head length; head relatively short (Head length = 34% of SVL). Snout truncate in dorsal and lateral views. Loreal region slightly concave, nostrils slightly protuberant, elliptical; internarial region concave anterodorsally; canthus rostralis not well defined. Eyes small (eye diameter 12% of SVL), directed anterolaterally, eyes about 45° relative to midline. Tympanum with conspicuous dorsal inclination. Posterior half of tympanic annulus visible; tympanic membrane differentiated, pigmented as surrounding skin. Dentigerous processes on vomers lacking teeth, choanae large, circular; tongue oval, white in preservative, anterior 3/4 attached to mouth; vocal slits present, extending along floor of mouth lateral to tongue; enameled glands absent on sides of head. Ulnar fold present, but low and with very thin layer of iridophores. Relative length of fingers: I &lt; II &lt; IV &lt; III; finger discs rounded, wider than toe discs; disc on Finger III 48% of eye diameter; basal finger webbing between Fingers I and II, moderate webbing between external fingers; hand webbing formula I 2 — 2 II 0<sup>+</sup> — 3<sup>+</sup> III 2- — 2- IV. Prepollex concealed; subarticular tubercles round, low; supernumerary tubercles absent, palmar tubercle round and small, thenar tubercle ovoid; nuptial excrescences present as a small pad on proximomedial edge of Finger I (Type V). Hind limbs slender, tibia length 59% of SVL; tarsal fold present, <!--PageBreak--><!--PageBreak-->but low and with very thin layer of iridophores enameled; discs of toes small, round, inner metatarsal tubercle oval, small; outer metatarsal round, but very difficult to distinguish. Foot webbing moderate; webbing formula: I 1<sup>+</sup> — 2 II 1 — 2<sup>+</sup> III 1 — 2<sup>1/3</sup> IV 2<sup>1/3</sup> — 1<sup>1/3</sup> V. In preservative, dorsal skin peppered with small dark melanophores; dorsal skin shagreen; skin on venter areolate; cloacal opening at level of upper thighs, cloacal ornamentation present as an enameled cloacal fold and small tubercles covered with thin layer of iridophores. Parietal peritoneum and pericardium transparent, urinary bladder lacking iridophores, liver and viscera covered by iridophores; liver bulbous.</p></tp:treatment-sec><tp:treatment-sec sec-type="Coloration in life" id="SECID0EOXAE"><title>Coloration in life.</title><p>In adults, dorsum apple green to yellowish green with small yellow spots and minute gray to black melanophores; posterior head and anterior half of the body with few small, well-defined dark green spots placed middorsally; the anterior-most spot generally being the largest. Hands and feet are cream with a light green hue, with tips of fingers and toes being yellowish green; melanophores absent from fingers and toes, except Finger IV and Toes IV and V. Ventrally, parietal peritoneum and pericardium transparent, with red heart fully visible; visceral peritoneum of gall bladder and urinary bladder transparent; hepatic and visceral peritonea white. Ventral vein red. Iris silver to yellow, with minute dark spots that encircle the pupil, giving the impression of diffuse rings. Bones white.</p></tp:treatment-sec><tp:treatment-sec sec-type="Coloration in preservative" id="SECID0ETXAE"><title>Coloration in preservative.</title><p>Dorsal surfaces cream dotted with minute dark lavender to black melanophores; venter uniform white; peritonea as in life. Iris white with lavender melanophores that become more numerous near the pupil. There are no traces of the characteristic middorsal dark green spots in preserved specimens.</p></tp:treatment-sec><tp:treatment-sec sec-type="description" id="SECID0EYXAE"><title>Measurements.</title><p>Measurements of the type series are shown in Table <xref ref-type="table" rid="T2">2</xref>.</p><table-wrap id="T2" position="float" orientation="portrait"><label>Table 2.</label><caption><p>Meristic variation of <italic><tp:taxon-name><tp:taxon-name-part taxon-name-part-type="genus" reg="Hyalinobatrachium">Hyalinobatrachium</tp:taxon-name-part> <tp:taxon-name-part taxon-name-part-type="species" reg="yaku">yaku</tp:taxon-name-part></tp:taxon-name></italic> sp. n. (in mm).</p></caption><table id="TID0E2HAE" rules="all"><tbody><tr><th rowspan="1" colspan="1">Character</th><th rowspan="1" colspan="1">
                      <abbrev xmlns:xlink="http://www.w3.org/1999/xlink" content-type="institution" xlink:title="Museo de Zoología, Universidad Tecnológica Indoamérica, Quito, Ecuador" id="ABBRID0ECZAE" xlink:type="simple">MZUTI</abbrev> 5001 (holotype)</th><th rowspan="1" colspan="1">
                      <abbrev xmlns:xlink="http://www.w3.org/1999/xlink" content-type="institution" xlink:title="Museo de Zoología, Universidad Tecnológica Indoamérica, Quito, Ecuador" id="ABBRID0ELZAE" xlink:type="simple">MZUTI</abbrev> 5002</th><th rowspan="1" colspan="1">
                      <named-content xmlns:xlink="http://www.w3.org/1999/xlink" content-type="dwc:institutional_code" xlink:type="simple">QCAZ</named-content> 55628</th><th rowspan="1" colspan="1">ZUSF 02322</th></tr><tr><td rowspan="1" colspan="1">Sex</td><td rowspan="1" colspan="1">male</td><td rowspan="1" colspan="1">male</td><td rowspan="1" colspan="1">male</td><td rowspan="1" colspan="1">female</td></tr><tr><td rowspan="1" colspan="1">SVL</td><td rowspan="1" colspan="1">20.8</td><td rowspan="1" colspan="1">21.2</td><td rowspan="1" colspan="1">22.3</td><td rowspan="1" colspan="1">21.1</td></tr><tr><td rowspan="1" colspan="1">Femur</td><td rowspan="1" colspan="1">11.9</td><td rowspan="1" colspan="1">11.7</td><td rowspan="1" colspan="1">11.3</td><td rowspan="1" colspan="1">12.3</td></tr><tr><td rowspan="1" colspan="1">Tibia</td><td rowspan="1" colspan="1">12.3</td><td rowspan="1" colspan="1">11.7</td><td rowspan="1" colspan="1">12.5</td><td rowspan="1" colspan="1">12.4</td></tr><tr><td rowspan="1" colspan="1">Foot</td><td rowspan="1" colspan="1">9.6</td><td rowspan="1" colspan="1">9.9</td><td rowspan="1" colspan="1">10.0</td><td rowspan="1" colspan="1">8.9</td></tr><tr><td rowspan="1" colspan="1">Head length</td><td rowspan="1" colspan="1">7.1</td><td rowspan="1" colspan="1">6.6</td><td rowspan="1" colspan="1">7.3</td><td rowspan="1" colspan="1">6.7</td></tr><tr><td rowspan="1" colspan="1">Head width</td><td rowspan="1" colspan="1">7.6</td><td rowspan="1" colspan="1">7.4</td><td rowspan="1" colspan="1">8.1</td><td rowspan="1" colspan="1">7.7</td></tr><tr><td rowspan="1" colspan="1">IOD</td><td rowspan="1" colspan="1">2.3</td><td rowspan="1" colspan="1">2.2</td><td rowspan="1" colspan="1">2.3</td><td rowspan="1" colspan="1">2.4</td></tr><tr><td rowspan="1" colspan="1">Upper eyelid</td><td rowspan="1" colspan="1">1.9</td><td rowspan="1" colspan="1">1.7</td><td rowspan="1" colspan="1">1.6</td><td rowspan="1" colspan="1">1.3</td></tr><tr><td rowspan="1" colspan="1">Internarinal distance</td><td rowspan="1" colspan="1">1.6</td><td rowspan="1" colspan="1">1.5</td><td rowspan="1" colspan="1">1.7</td><td rowspan="1" colspan="1">1.6</td></tr><tr><td rowspan="1" colspan="1">Eye diameter</td><td rowspan="1" colspan="1">2.5</td><td rowspan="1" colspan="1">2.3</td><td rowspan="1" colspan="1">2.4</td><td rowspan="1" colspan="1">1.6</td></tr><tr><td rowspan="1" colspan="1">Eye-to-snout distance</td><td rowspan="1" colspan="1">3.2</td><td rowspan="1" colspan="1">3.1</td><td rowspan="1" colspan="1">3.1</td><td rowspan="1" colspan="1">2.6</td></tr><tr><td rowspan="1" colspan="1">Tympanum diameter</td><td rowspan="1" colspan="1">1.0</td><td rowspan="1" colspan="1">0.9</td><td rowspan="1" colspan="1">0.9</td><td rowspan="1" colspan="1">0.9</td></tr><tr><td rowspan="1" colspan="1">Radioulna</td><td rowspan="1" colspan="1">4.3</td><td rowspan="1" colspan="1">4.4</td><td rowspan="1" colspan="1">4.4</td><td rowspan="1" colspan="1">4.3</td></tr><tr><td rowspan="1" colspan="1">Hand length</td><td rowspan="1" colspan="1">5.5</td><td rowspan="1" colspan="1">6.0</td><td rowspan="1" colspan="1">6.4</td><td rowspan="1" colspan="1">4.8</td></tr><tr><td rowspan="1" colspan="1">Finger I</td><td rowspan="1" colspan="1">4.3</td><td rowspan="1" colspan="1">4.4</td><td rowspan="1" colspan="1">4.0</td><td rowspan="1" colspan="1">3.9</td></tr><tr><td rowspan="1" colspan="1">Finger II</td><td rowspan="1" colspan="1">3.8</td><td rowspan="1" colspan="1">3.9</td><td rowspan="1" colspan="1">3.7</td><td rowspan="1" colspan="1">3.5</td></tr><tr><td rowspan="1" colspan="1">Disc Finger III</td><td rowspan="1" colspan="1">1.2</td><td rowspan="1" colspan="1">1.1</td><td rowspan="1" colspan="1">1.1</td><td rowspan="1" colspan="1">1.1</td></tr><tr><td rowspan="1" colspan="1">Disc Toe IV</td><td rowspan="1" colspan="1">1.0</td><td rowspan="1" colspan="1">0.9</td><td rowspan="1" colspan="1">0.9</td><td rowspan="1" colspan="1">0.9</td></tr></tbody></table></table-wrap></tp:treatment-sec><tp:treatment-sec sec-type="variation" id="SECID0ENDAG"><title>Variation.</title><p>The other male from the type locality (<abbrev xmlns:xlink="http://www.w3.org/1999/xlink" content-type="institution" xlink:title="Museo de Zoología, Universidad Tecnológica Indoamérica, Quito, Ecuador" id="ABBRID0ETDAG" xlink:type="simple">MZUTI</abbrev> 5002) has more foot webbing (I 1 — 2- II 0<sup>+</sup> — 2<sup>+</sup> III 1 — 2<sup>1/3</sup> IV 2<sup>1/3</sup> — 1 V) than the holotype. Juveniles have the same color pattern as adults, but the number and extent of the middorsal green dots varies, but they are usually smaller and less pronounced posteriorly (Fig. <xref ref-type="fig" rid="F4">4</xref>).</p><fig id="F4" position="float" orientation="portrait"><label>Figure 4.</label><caption><p>Juvenile of <italic><tp:taxon-name><tp:taxon-name-part taxon-name-part-type="genus" reg="Hyalinobatrachium">Hyalinobatrachium</tp:taxon-name-part> <tp:taxon-name-part taxon-name-part-type="species" reg="yaku">yaku</tp:taxon-name-part></tp:taxon-name></italic> in life, <named-content xmlns:xlink="http://www.w3.org/1999/xlink" content-type="dwc:institutional_code" xlink:type="simple">QCAZ</named-content> 53354.</p></caption><graphic xmlns:xlink="http://www.w3.org/1999/xlink" xlink:href="zookeys-673-001-g004.jpg" position="float" orientation="portrait" xlink:type="simple" id="oo_135330.jpg"/></fig></tp:treatment-sec><tp:treatment-sec sec-type="Vocalizations" id="SECID0EBFAG"><title>Vocalizations.</title><p>The description is based on a series of ten calls emitted by the holotype and recorded by JC. The advertisement call of <italic><tp:taxon-name><tp:taxon-name-part taxon-name-part-type="genus" reg="Hyalinobatrachium">Hyalinobatrachium</tp:taxon-name-part> <tp:taxon-name-part taxon-name-part-type="species" reg="yaku">yaku</tp:taxon-name-part></tp:taxon-name></italic> is a single and high pitched tonal note (Fig. <xref ref-type="fig" rid="F5">5</xref>). Neither frequency nor amplitude modulation was observed. The call lasts 0.27–0.4 s (0.3 ± 0.03) and has an average call rate of 9.0 <!--PageBreak--><!--PageBreak-->calls/minute. Time between calls varied from 5.3–8.9 s (7.1 ± 1.1). The dominant frequency, which is included in the fundamental frequency, ranges from 5219.3–5329.6 Hz (5283.8 ± 35.0). The frequency band has a lower frequency of 5207.3–5314.8 Hz (5264.6 ± 34.6) and an upper frequency of 5236.5–5340.5 Hz (5299.1 ± 34.1).</p><fig id="F5" position="float" orientation="portrait"><label>Figure 5.</label><caption><p>Call of <italic><tp:taxon-name><tp:taxon-name-part taxon-name-part-type="genus" reg="Hyalinobatrachium">Hyalinobatrachium</tp:taxon-name-part> <tp:taxon-name-part taxon-name-part-type="species" reg="yaku">yaku</tp:taxon-name-part></tp:taxon-name></italic> sp. n., holotype.</p></caption><graphic xmlns:xlink="http://www.w3.org/1999/xlink" xlink:href="zookeys-673-001-g005.jpg" position="float" orientation="portrait" xlink:type="simple" id="oo_135331.jpg"/></fig></tp:treatment-sec><tp:treatment-sec sec-type="ecology" id="SECID0ERGAG"><title>Ecology.</title><p>At Kallana, the holotype and one paratype (<abbrev xmlns:xlink="http://www.w3.org/1999/xlink" content-type="institution" xlink:title="Museo de Zoología, Universidad Tecnológica Indoamérica, Quito, Ecuador" id="ABBRID0EXGAG" xlink:type="simple">MZUTI</abbrev> 5002) were found calling from the underside of leaves of riverine vegetation in pristine forest. The holotype was on the same leaf as two egg clutches, approximately 3 m above the stream. The paratype was also calling from the underside of a leaf nearly 6 m above water. The stream itself was slow-flowing, relatively narrow (approximately 3 m wide), and with depths no greater than 100 cm. Syntopic species at Kallana are: <italic><tp:taxon-name><tp:taxon-name-part taxon-name-part-type="genus" reg="Nymphargus">Nymphargus</tp:taxon-name-part> <tp:taxon-name-part taxon-name-part-type="species" reg="mariae">mariae</tp:taxon-name-part></tp:taxon-name></italic>, <italic><tp:taxon-name><tp:taxon-name-part taxon-name-part-type="genus" reg="Teratohyla">Teratohyla</tp:taxon-name-part> <tp:taxon-name-part taxon-name-part-type="species" reg="midas">midas</tp:taxon-name-part></tp:taxon-name></italic>, <italic><tp:taxon-name><tp:taxon-name-part taxon-name-part-type="genus" reg="Agalychnis">Agalychnis</tp:taxon-name-part> <tp:taxon-name-part taxon-name-part-type="species" reg="hulli">hulli</tp:taxon-name-part></tp:taxon-name></italic>, <italic><tp:taxon-name><tp:taxon-name-part taxon-name-part-type="genus" reg="Phyllomedusa">Phyllomedusa</tp:taxon-name-part> <tp:taxon-name-part taxon-name-part-type="species" reg="tomopterna">tomopterna</tp:taxon-name-part></tp:taxon-name></italic>, <italic><tp:taxon-name><tp:taxon-name-part taxon-name-part-type="genus" reg="Hypsiboas">Hypsiboas</tp:taxon-name-part> <tp:taxon-name-part taxon-name-part-type="species" reg="calcaratus">calcaratus</tp:taxon-name-part></tp:taxon-name></italic>, <italic><tp:taxon-name><tp:taxon-name-part taxon-name-part-type="genus" reg="Hypsiboas">H.</tp:taxon-name-part> <tp:taxon-name-part taxon-name-part-type="species" reg="geographicus">geographicus</tp:taxon-name-part></tp:taxon-name></italic>, <italic><tp:taxon-name><tp:taxon-name-part taxon-name-part-type="genus" reg="Osteocephalus">Osteocephalus</tp:taxon-name-part> <tp:taxon-name-part taxon-name-part-type="species" reg="fuscifacies">fuscifacies</tp:taxon-name-part></tp:taxon-name></italic>, <italic><tp:taxon-name><tp:taxon-name-part taxon-name-part-type="genus" reg="Pristimantis">Pristimantis</tp:taxon-name-part> <tp:taxon-name-part taxon-name-part-type="species" reg="enigmaticus">enigmaticus</tp:taxon-name-part></tp:taxon-name></italic>, and <italic><tp:taxon-name><tp:taxon-name-part taxon-name-part-type="genus" reg="Pristimantis">P.</tp:taxon-name-part> <tp:taxon-name-part taxon-name-part-type="species" reg="peruvianus">peruvianus</tp:taxon-name-part></tp:taxon-name></italic>.</p><p>At Ahuano, the single individual was found on the underside of a leaf at 1 m above water in riverine vegetation along a small stream, tributary of the Arajuno River. The stream was slow-flowing, very narrow (approximately 1m wide), and shallow (approxi<!--PageBreak-->mately 40 cm deep). The area was covered by secondary forests. At Ahuano, <italic><tp:taxon-name><tp:taxon-name-part taxon-name-part-type="genus" reg="Hyalinobatrachium">Hyalinobatrachium</tp:taxon-name-part> <tp:taxon-name-part taxon-name-part-type="species" reg="yaku">yaku</tp:taxon-name-part></tp:taxon-name></italic> was found in syntopy with <italic><tp:taxon-name><tp:taxon-name-part taxon-name-part-type="genus" reg="Teratohyla">Teratohyla</tp:taxon-name-part> <tp:taxon-name-part taxon-name-part-type="species" reg="midas">midas</tp:taxon-name-part></tp:taxon-name></italic> and <italic><tp:taxon-name><tp:taxon-name-part taxon-name-part-type="genus" reg="Hyalinobatrachium">H.</tp:taxon-name-part> <tp:taxon-name-part taxon-name-part-type="species" reg="ruedai">ruedai</tp:taxon-name-part></tp:taxon-name></italic> (<xref ref-type="bibr" rid="B8">Cisneros-Heredia and McDiarmid 2006b</xref>).</p><p>Unlike individuals found at Kallana and Ahuano, individuals from San José de Payamino were found perched on leaves of small shrubs, ferns, and grasses (30–150 cm above ground) in disturbed secondary forest. All but one individual were found within a relatively small area near the Timburi Cocha Research Station bordering the Payamino River, with the additional individual found in slightly more mature secondary growth 50 m east of a dirt road situated approximately 1.5 km west of the research station (see <xref ref-type="bibr" rid="B24">Maynard et al. 2016</xref>). Additionally, all individuals recorded at San José de Payamino were found &gt;30 m from any stream. Due to this unusual circumstance, syntopic species associated with <italic><tp:taxon-name><tp:taxon-name-part taxon-name-part-type="genus" reg="Hyalinobatrachium">H.</tp:taxon-name-part> <tp:taxon-name-part taxon-name-part-type="species" reg="yaku">yaku</tp:taxon-name-part></tp:taxon-name></italic> at San José de Payamino is rather extensive, as amphibian diversity in secondary forest at this site is high (<xref ref-type="bibr" rid="B24">Maynard et al. 2016</xref>). Syntopic glassfrog species include: <italic><tp:taxon-name><tp:taxon-name-part taxon-name-part-type="genus" reg="Cochranella">Cochranella</tp:taxon-name-part> <tp:taxon-name-part taxon-name-part-type="species" reg="resplendens">resplendens</tp:taxon-name-part></tp:taxon-name></italic>, <italic><tp:taxon-name><tp:taxon-name-part taxon-name-part-type="genus" reg="Hyalinobatrachium">Hyalinobatrachium</tp:taxon-name-part> <tp:taxon-name-part taxon-name-part-type="species" reg="munozorum">munozorum</tp:taxon-name-part></tp:taxon-name></italic>, and <italic><tp:taxon-name><tp:taxon-name-part taxon-name-part-type="genus" reg="Teratohyla">Teratohyla</tp:taxon-name-part> <tp:taxon-name-part taxon-name-part-type="species" reg="midas">midas</tp:taxon-name-part></tp:taxon-name></italic>. Other sympatric amphibian species include: <italic><tp:taxon-name><tp:taxon-name-part taxon-name-part-type="genus" reg="Allobates">Allobates</tp:taxon-name-part> <tp:taxon-name-part taxon-name-part-type="species" reg="femoralis">femoralis</tp:taxon-name-part></tp:taxon-name></italic> (complex), <italic><tp:taxon-name><tp:taxon-name-part taxon-name-part-type="genus" reg="Hyloxalus">Hyloxalus</tp:taxon-name-part> <tp:taxon-name-part taxon-name-part-type="species" reg="sauli">sauli</tp:taxon-name-part></tp:taxon-name></italic>, <italic><tp:taxon-name><tp:taxon-name-part taxon-name-part-type="genus" reg="Rhaebo">Rhaebo</tp:taxon-name-part> <tp:taxon-name-part taxon-name-part-type="species" reg="ecuadorensis">ecuadorensis</tp:taxon-name-part></tp:taxon-name></italic>, <italic><tp:taxon-name><tp:taxon-name-part taxon-name-part-type="genus" reg="Rhinella">Rhinella</tp:taxon-name-part> <tp:taxon-name-part taxon-name-part-type="species" reg="margaritifera">margaritifera</tp:taxon-name-part></tp:taxon-name></italic>, <italic><tp:taxon-name><tp:taxon-name-part taxon-name-part-type="genus" reg="Rhinella">R.</tp:taxon-name-part> <tp:taxon-name-part taxon-name-part-type="species" reg="marina">marina</tp:taxon-name-part></tp:taxon-name></italic>, <italic><tp:taxon-name><tp:taxon-name-part taxon-name-part-type="genus" reg="Dendropsophus">Dendropsophus</tp:taxon-name-part> <tp:taxon-name-part taxon-name-part-type="species" reg="marmoratus">marmoratus</tp:taxon-name-part></tp:taxon-name></italic>, <italic><tp:taxon-name><tp:taxon-name-part taxon-name-part-type="genus" reg="Hypsiboas">Hypsiboas</tp:taxon-name-part> <tp:taxon-name-part taxon-name-part-type="species" reg="boans">boans</tp:taxon-name-part></tp:taxon-name></italic>, <italic><tp:taxon-name><tp:taxon-name-part taxon-name-part-type="genus" reg="Hypsiboas">H.</tp:taxon-name-part> <tp:taxon-name-part taxon-name-part-type="species" reg="cinerascens">cinerascens</tp:taxon-name-part></tp:taxon-name></italic>, <italic><tp:taxon-name><tp:taxon-name-part taxon-name-part-type="genus" reg="Hypsiboas">H.</tp:taxon-name-part> <tp:taxon-name-part taxon-name-part-type="species" reg="geographicus">geographicus</tp:taxon-name-part></tp:taxon-name></italic>, <italic><tp:taxon-name><tp:taxon-name-part taxon-name-part-type="genus" reg="Hypsiboas">H.</tp:taxon-name-part> <tp:taxon-name-part taxon-name-part-type="species" reg="punctatus">punctatus</tp:taxon-name-part></tp:taxon-name></italic>, <italic><tp:taxon-name><tp:taxon-name-part taxon-name-part-type="genus" reg="Nyctimantis">Nyctimantis</tp:taxon-name-part> <tp:taxon-name-part taxon-name-part-type="species" reg="rugiceps">rugiceps</tp:taxon-name-part></tp:taxon-name></italic>, <italic><tp:taxon-name><tp:taxon-name-part taxon-name-part-type="genus" reg="Osteocephalus">Osteocephalus</tp:taxon-name-part> <tp:taxon-name-part taxon-name-part-type="species" reg="buckleyi">buckleyi</tp:taxon-name-part></tp:taxon-name></italic>, <italic><tp:taxon-name><tp:taxon-name-part taxon-name-part-type="genus" reg="Osteocephalus">O.</tp:taxon-name-part> <tp:taxon-name-part taxon-name-part-type="species" reg="mutabor">mutabor</tp:taxon-name-part></tp:taxon-name></italic>, <italic><tp:taxon-name><tp:taxon-name-part taxon-name-part-type="genus" reg="Osteocephalus">Osteocephalus</tp:taxon-name-part></tp:taxon-name></italic> sp., <italic><tp:taxon-name><tp:taxon-name-part taxon-name-part-type="genus" reg="Phyllomedusa">Phyllomedusa</tp:taxon-name-part> <tp:taxon-name-part taxon-name-part-type="species" reg="tarsius">tarsius</tp:taxon-name-part></tp:taxon-name></italic>, <italic><tp:taxon-name><tp:taxon-name-part taxon-name-part-type="genus" reg="Phyllomedusa">P.</tp:taxon-name-part> <tp:taxon-name-part taxon-name-part-type="species" reg="vaillantii">vaillantii</tp:taxon-name-part></tp:taxon-name></italic>, <italic><tp:taxon-name><tp:taxon-name-part taxon-name-part-type="genus" reg="Scinax">Scinax</tp:taxon-name-part> <tp:taxon-name-part taxon-name-part-type="species" reg="garbei">garbei</tp:taxon-name-part></tp:taxon-name></italic>, <italic><tp:taxon-name><tp:taxon-name-part taxon-name-part-type="genus" reg="Scinax">S.</tp:taxon-name-part> <tp:taxon-name-part taxon-name-part-type="species" reg="ruber">ruber</tp:taxon-name-part></tp:taxon-name></italic>, <italic><tp:taxon-name><tp:taxon-name-part taxon-name-part-type="genus" reg="Hypodactylus">Hypodactylus</tp:taxon-name-part> <tp:taxon-name-part taxon-name-part-type="species" reg="nigrovittatus">nigrovittatus</tp:taxon-name-part></tp:taxon-name></italic>, <italic><tp:taxon-name><tp:taxon-name-part taxon-name-part-type="genus" reg="Pristimantis">Pristimantis</tp:taxon-name-part> <tp:taxon-name-part taxon-name-part-type="species" reg="acuminatus">acuminatus</tp:taxon-name-part></tp:taxon-name></italic>, <italic><tp:taxon-name><tp:taxon-name-part taxon-name-part-type="genus" reg="Pristimantis">P.</tp:taxon-name-part> <tp:taxon-name-part taxon-name-part-type="species" reg="altamazonicus">altamazonicus</tp:taxon-name-part></tp:taxon-name></italic>, <italic><tp:taxon-name><tp:taxon-name-part taxon-name-part-type="genus" reg="Pristimantis">P.</tp:taxon-name-part> <tp:taxon-name-part taxon-name-part-type="species" reg="conspicillatus">conspicillatus</tp:taxon-name-part></tp:taxon-name></italic>, <italic><tp:taxon-name><tp:taxon-name-part taxon-name-part-type="genus" reg="Pristimantis">P.</tp:taxon-name-part> <tp:taxon-name-part taxon-name-part-type="species" reg="croceoinguinis">croceoinguinis</tp:taxon-name-part></tp:taxon-name></italic>, <italic><tp:taxon-name><tp:taxon-name-part taxon-name-part-type="genus" reg="Pristimantis">P.</tp:taxon-name-part> <tp:taxon-name-part taxon-name-part-type="species" reg="delius">delius</tp:taxon-name-part></tp:taxon-name></italic>, <italic><tp:taxon-name><tp:taxon-name-part taxon-name-part-type="genus" reg="Pristimantis">P.</tp:taxon-name-part> <tp:taxon-name-part taxon-name-part-type="species" reg="diadematus">diadematus</tp:taxon-name-part></tp:taxon-name></italic>, <italic><tp:taxon-name><tp:taxon-name-part taxon-name-part-type="genus" reg="Pristimantis">P.</tp:taxon-name-part> <tp:taxon-name-part taxon-name-part-type="species" reg="kichwarum">kichwarum</tp:taxon-name-part></tp:taxon-name></italic>, <italic><tp:taxon-name><tp:taxon-name-part taxon-name-part-type="genus" reg="Pristimantis">P.</tp:taxon-name-part> <tp:taxon-name-part taxon-name-part-type="species" reg="lanthanites">lanthanites</tp:taxon-name-part></tp:taxon-name></italic>, <italic><tp:taxon-name><tp:taxon-name-part taxon-name-part-type="genus" reg="Pristimantis">P.</tp:taxon-name-part> <tp:taxon-name-part taxon-name-part-type="species" reg="librarius">librarius</tp:taxon-name-part></tp:taxon-name></italic>, <italic><tp:taxon-name><tp:taxon-name-part taxon-name-part-type="genus" reg="Pristimantis">P.</tp:taxon-name-part> <tp:taxon-name-part taxon-name-part-type="species" reg="variabilis">variabilis</tp:taxon-name-part></tp:taxon-name></italic>, <tp:taxon-name><tp:taxon-name-part taxon-name-part-type="genus" reg="Pristimantis">P.</tp:taxon-name-part></tp:taxon-name> aff. <tp:taxon-name><tp:taxon-name-part taxon-name-part-type="species" reg="martiae">martiae</tp:taxon-name-part></tp:taxon-name>, <italic><tp:taxon-name><tp:taxon-name-part taxon-name-part-type="genus" reg="Adenomera">Adenomera</tp:taxon-name-part> <tp:taxon-name-part taxon-name-part-type="species" reg="andreae">andreae</tp:taxon-name-part></tp:taxon-name></italic>, <italic><tp:taxon-name><tp:taxon-name-part taxon-name-part-type="genus" reg="Engystomops">Engystomops</tp:taxon-name-part> <tp:taxon-name-part taxon-name-part-type="species" reg="petersi">petersi</tp:taxon-name-part></tp:taxon-name></italic>, <italic><tp:taxon-name><tp:taxon-name-part taxon-name-part-type="genus" reg="Leptodactylus">Leptodactylus</tp:taxon-name-part> <tp:taxon-name-part taxon-name-part-type="species" reg="wagneri">wagneri</tp:taxon-name-part></tp:taxon-name></italic>, <italic><tp:taxon-name><tp:taxon-name-part taxon-name-part-type="genus" reg="Lithodytes">Lithodytes</tp:taxon-name-part> <tp:taxon-name-part taxon-name-part-type="species" reg="lineatus">lineatus</tp:taxon-name-part></tp:taxon-name></italic>, <italic><tp:taxon-name><tp:taxon-name-part taxon-name-part-type="genus" reg="Chiasmocleis">Chiasmocleis</tp:taxon-name-part> <tp:taxon-name-part taxon-name-part-type="species" reg="bassleri">bassleri</tp:taxon-name-part></tp:taxon-name></italic>, <italic><tp:taxon-name><tp:taxon-name-part taxon-name-part-type="genus" reg="Bolitoglossa">Bolitoglossa</tp:taxon-name-part> <tp:taxon-name-part taxon-name-part-type="species" reg="peruviana">peruviana</tp:taxon-name-part></tp:taxon-name></italic>.</p></tp:treatment-sec><tp:treatment-sec sec-type="distribution" id="SECID0EIZAG"><title>Distribution.</title><p>
              <italic><tp:taxon-name><tp:taxon-name-part taxon-name-part-type="genus" reg="Hyalinobatrachium">Hyalinobatrachium</tp:taxon-name-part> <tp:taxon-name-part taxon-name-part-type="species" reg="yaku">yaku</tp:taxon-name-part></tp:taxon-name></italic> is only known from three localities on the Amazonian lowlands of Ecuador at elevations between 300–360 m. The two most-distant sites, Kallana in province of Pastaza, and San José de Payamino in province of Orellana, are approximately 110 km from one another, while Ahuano, province of Napo, is midway between them (Fig. <xref ref-type="fig" rid="F6">6</xref>). Given the geographic distance between the localities where the new species has been found, it is likely that <italic><tp:taxon-name><tp:taxon-name-part taxon-name-part-type="genus" reg="Hyalinobatrachium">H.</tp:taxon-name-part> <tp:taxon-name-part taxon-name-part-type="species" reg="yaku">yaku</tp:taxon-name-part></tp:taxon-name></italic> has a broader distribution, including areas in nearby Peru.</p><fig id="F6" position="float" orientation="portrait"><label>Figure 6.</label><caption><p>Distribution of <italic><tp:taxon-name><tp:taxon-name-part taxon-name-part-type="genus" reg="Hyalinobatrachium">Hyalinobatrachium</tp:taxon-name-part> <tp:taxon-name-part taxon-name-part-type="species" reg="yaku">yaku</tp:taxon-name-part></tp:taxon-name></italic> in Ecuador.</p></caption><graphic xmlns:xlink="http://www.w3.org/1999/xlink" xlink:href="zookeys-673-001-g006.jpg" position="float" orientation="portrait" xlink:type="simple" id="oo_135332.jpg"/></fig></tp:treatment-sec><tp:treatment-sec sec-type="Evolutionary relationships" id="SECID0EA2AG"><title>Evolutionary relationships.</title><p>All inferred phylogenetic trees show that <italic><tp:taxon-name><tp:taxon-name-part taxon-name-part-type="genus" reg="Hyalinobatrachium">Hyalinobatrachium</tp:taxon-name-part> <tp:taxon-name-part taxon-name-part-type="species" reg="yaku">yaku</tp:taxon-name-part></tp:taxon-name></italic> and <italic><tp:taxon-name><tp:taxon-name-part taxon-name-part-type="genus" reg="Hyalinobatrachium">H.</tp:taxon-name-part> <tp:taxon-name-part taxon-name-part-type="species" reg="pellucidum">pellucidum</tp:taxon-name-part></tp:taxon-name></italic> are sister species (Fig. <xref ref-type="fig" rid="F2">2</xref>). Trees obtained for each mitochondrial gene trees are congruent with the tree shown in Figure <xref ref-type="fig" rid="F2">2</xref>.</p></tp:treatment-sec><tp:treatment-sec sec-type="etymology" id="SECID0EE3AG"><title>Etymology.</title><p>The specific epithet <italic><tp:taxon-name><tp:taxon-name-part taxon-name-part-type="species" reg="yaku">yaku</tp:taxon-name-part></tp:taxon-name></italic> is the Kichwa word for <italic>water</italic>. Water, in the form of streams, is fundamental for the reproductive biology of all glassfrogs. Water pollution, mainly through oil and mining activities, represents one of the biggest threats for Amazonian amphibians, as well as for numerous other water-dependent species.</p></tp:treatment-sec><tp:treatment-sec sec-type="conservation status" id="SECID0EW3AG"><title>Conservation status.</title><p>Given that <italic><tp:taxon-name><tp:taxon-name-part taxon-name-part-type="genus" reg="Hyalinobatrachium">Hyalinobatrachium</tp:taxon-name-part></tp:taxon-name></italic> species are morphologically conserved and that many distinctive color traits are lost in preserved specimens (i.e., dorsal green spots), finding new records of <italic><tp:taxon-name><tp:taxon-name-part taxon-name-part-type="genus" reg="Hyalinobatrachium">H.</tp:taxon-name-part> <tp:taxon-name-part taxon-name-part-type="species" reg="yaku">yaku</tp:taxon-name-part></tp:taxon-name></italic> in herpetological collections is challenging. Also, many species of the genus are arboreal and difficult to find in nature, but this scarcity does not necessarily mean that the species have low abundances. Available information is insufficient to suggest an evaluation following IUCN criteria, thus we suggest that <italic><tp:taxon-name><tp:taxon-name-part taxon-name-part-type="genus" reg="Hyalinobatrachium">H.</tp:taxon-name-part> <tp:taxon-name-part taxon-name-part-type="species" reg="yaku">yaku</tp:taxon-name-part></tp:taxon-name></italic> is a Data Deficient species.</p></tp:treatment-sec><ref-list><ref id="B19"><mixed-citation xmlns:xlink="http://www.w3.org/1999/xlink" xlink:type="simple">
          <person-group><name name-style="western"><surname>Guayasamin</surname><given-names>JM</given-names></name><name name-style="western"><surname>Castroviejo-Fisher</surname><given-names>S</given-names></name><name name-style="western"><surname>Trueb</surname><given-names>L</given-names></name><name name-style="western"><surname>Ayarzagüena</surname><given-names>J</given-names></name><name name-style="western"><surname>Rada</surname><given-names>M</given-names></name><name name-style="western"><surname>Vilà</surname><given-names>C</given-names></name></person-group> (<year>2009</year>) <article-title/> <source>Zootaxa</source> <volume>2100</volume>: <fpage>1</fpage>–<lpage>97</lpage>.</mixed-citation></ref><ref id="B18"><mixed-citation xmlns:xlink="http://www.w3.org/1999/xlink" xlink:type="simple">
          <person-group><name name-style="western"><surname>Guayasamin</surname><given-names>JM</given-names></name><name name-style="western"><surname>Castroviejo-Fisher</surname><given-names>S</given-names></name><name name-style="western"><surname>Ayarzagüena</surname><given-names>J</given-names></name><name name-style="western"><surname>Trueb</surname><given-names>L</given-names></name><name name-style="western"><surname>Vilà</surname><given-names>C</given-names></name></person-group> (<year>2008</year>) <article-title>Phylogenetic relationships of glassfrogs (<tp:taxon-name><tp:taxon-name-part taxon-name-part-type="family">Centrolenidae</tp:taxon-name-part></tp:taxon-name>) based on mitochondrial and nuclear genes.</article-title> <source>Molecular Phylogenetics and Evolution</source> <volume>48</volume>: <fpage>574</fpage>–<lpage>595</lpage>. <ext-link xlink:type="simple" ext-link-type="doi" xlink:href="10.1016/j.ympev.2008.04.012">https://doi.org/10.1016/j.ympev.2008.04.012</ext-link></mixed-citation></ref><ref id="B6"><mixed-citation xmlns:xlink="http://www.w3.org/1999/xlink" xlink:type="simple">
          <person-group><name name-style="western"><surname>Castroviejo-Fisher</surname><given-names>S</given-names></name><name name-style="western"><surname>Guayasamin</surname><given-names>JM</given-names></name><name name-style="western"><surname>Gonzalez-Voyer</surname><given-names>A</given-names></name><name name-style="western"><surname>Vilá</surname><given-names>C</given-names></name></person-group> (<year>2014</year>) <article-title>Neotropical diversification seen through glassfrogs.</article-title> <source>Journal of Biogeography</source> <volume>41</volume>: <fpage>66</fpage>–<lpage>80</lpage>. <ext-link xlink:type="simple" ext-link-type="doi" xlink:href="10.1111/jbi.12208">https://doi.org/10.1111/jbi.12208</ext-link></mixed-citation></ref><ref id="B35"><mixed-citation xmlns:xlink="http://www.w3.org/1999/xlink" xlink:type="simple">
          <person-group><name name-style="western"><surname>Twomey</surname><given-names>EM</given-names></name><name name-style="western"><surname>Delia</surname><given-names>J</given-names></name><name name-style="western"><surname>Castroviejo-Fisher</surname><given-names>S</given-names></name></person-group> (<year>2014</year>) <article-title>A review of northern Peruvian glassfrogs (<tp:taxon-name><tp:taxon-name-part taxon-name-part-type="family">Centrolenidae</tp:taxon-name-part></tp:taxon-name>), with the description of four new remarkable species.</article-title> <source>Zootaxa</source> <volume>3851</volume>: <fpage>1</fpage>–<lpage>87</lpage>. <ext-link xlink:type="simple" ext-link-type="doi" xlink:href="10.11646/zootaxa.3851.1.1">https://doi.org/10.11646/zootaxa.3851.1.1</ext-link></mixed-citation></ref><ref id="B3"><mixed-citation xmlns:xlink="http://www.w3.org/1999/xlink" xlink:type="simple">
          <person-group><name name-style="western"><surname>Castroviejo-Fisher</surname><given-names>S</given-names></name><name name-style="western"><surname>Padial</surname><given-names>JM</given-names></name><name name-style="western"><surname>Chaparro</surname><given-names>JC</given-names></name><name name-style="western"><surname>Aguayo</surname><given-names>R</given-names></name><name name-style="western"><surname>de la Riva</surname><given-names>I</given-names></name></person-group> (<year>2009</year>) <article-title>A new species of <italic><tp:taxon-name><tp:taxon-name-part taxon-name-part-type="genus">Hyalinobatrachium</tp:taxon-name-part></tp:taxon-name></italic> (<tp:taxon-name><tp:taxon-name-part taxon-name-part-type="order">Anura</tp:taxon-name-part></tp:taxon-name>: <tp:taxon-name><tp:taxon-name-part taxon-name-part-type="family">Centrolenidae</tp:taxon-name-part></tp:taxon-name>) from the Amazonian slopes of the central Andes with comments on the diversity of the genus in the area.</article-title> <source>Zootaxa</source> <volume>2143</volume>: <fpage>24</fpage>–<lpage>44</lpage>.</mixed-citation></ref><ref id="B36"><mixed-citation xmlns:xlink="http://www.w3.org/1999/xlink" xlink:type="simple">
          <person-group><name name-style="western"><surname>Wen</surname><given-names>A</given-names></name><name name-style="western"><surname>Vasquez</surname><given-names>N</given-names></name><name name-style="western"><surname>Castroviejo-Fisher</surname><given-names>S</given-names></name></person-group> (<year>2012</year>) <article-title>Description of the previously unknown advertisement calls of <italic><tp:taxon-name><tp:taxon-name-part taxon-name-part-type="genus">Hyalinobatrachium</tp:taxon-name-part> <tp:taxon-name-part taxon-name-part-type="species">fragile</tp:taxon-name-part></tp:taxon-name></italic>, <italic><tp:taxon-name><tp:taxon-name-part taxon-name-part-type="genus">H.</tp:taxon-name-part> <tp:taxon-name-part taxon-name-part-type="species">pellucidum</tp:taxon-name-part></tp:taxon-name></italic>, ﻿and <italic><tp:taxon-name><tp:taxon-name-part taxon-name-part-type="genus">Vitreorana</tp:taxon-name-part> <tp:taxon-name-part taxon-name-part-type="species">antisthenesi</tp:taxon-name-part></tp:taxon-name></italic> (<tp:taxon-name><tp:taxon-name-part taxon-name-part-type="class">Amphibia</tp:taxon-name-part></tp:taxon-name>: <tp:taxon-name><tp:taxon-name-part taxon-name-part-type="family">Centrolenidae</tp:taxon-name-part></tp:taxon-name>).</article-title> <source>Zootaxa</source> <volume>3480</volume>: <fpage>80</fpage>–<lpage>87</lpage>.</mixed-citation></ref><ref id="B8"><mixed-citation xmlns:xlink="http://www.w3.org/1999/xlink" xlink:type="simple">
          <person-group><name name-style="western"><surname>Cisneros-Heredia</surname><given-names>DF</given-names></name><name name-style="western"><surname>McDiarmid</surname><given-names>RW</given-names></name></person-group> (<year>2006b</year>) <article-title>Primer registro de <italic><tp:taxon-name><tp:taxon-name-part taxon-name-part-type="genus">Hyalinobatrachium</tp:taxon-name-part> <tp:taxon-name-part taxon-name-part-type="species">ruedai</tp:taxon-name-part></tp:taxon-name></italic> en Ecuador con notas sobre otras especies congenéricas.</article-title> <source>Herpetotropicos</source> <volume>3</volume>(<issue>1</issue>): <fpage>21</fpage>–<lpage>28</lpage>.</mixed-citation></ref><ref id="B24"><mixed-citation xmlns:xlink="http://www.w3.org/1999/xlink" xlink:type="simple">
          <person-group><name name-style="western"><surname>Maynard</surname><given-names>RJ</given-names></name><name name-style="western"><surname>Aall</surname><given-names>NC</given-names></name><name name-style="western"><surname>Saenz</surname><given-names>D</given-names></name><name name-style="western"><surname>Hamilton</surname><given-names>PS</given-names></name><name name-style="western"><surname>Kwiatkowski</surname><given-names>MA</given-names></name></person-group> (<year>2016</year>) <source>Road-edge effects on herpetofauna in a lowland Amazonian rainforest. Tropical Conservation Science.</source> <volume>9</volume>: <fpage>264</fpage>–<lpage>290</lpage>. <ext-link xlink:type="simple" ext-link-type="doi" xlink:href="10.1177/194008291600900114">https://doi.org/10.1177/194008291600900114</ext-link></mixed-citation></ref></ref-list></tp:taxon-treatment>
